# Supplementary material for: A Triphenylphosphonium-Functionalized Delivery System for an ATM Kinase Inhibitor That Ameliorates Doxorubicin Resistance in Breast Carcinoma Mammospheres
Source: Cancers (Basel). 2023 Feb 25;15(5):1474. doi: 10.3390/cancers15051474 (PMC10000448; doi:10.3390/cancers15051474)
Supplement: Supplementary file 1 [file cancers-15-01474-s001.zip]

Archive with 1 entries (1 files):
- cancers-2080166-supplementary.pdf
